# Supplementary material for: Evaluation of miniaturized Illumina DNA preparation protocols for SARS-CoV-2 whole genome sequencing
Source: PLoS One. 2023 Apr 26;18(4):e0283219. doi: 10.1371/journal.pone.0283219 (PMC10132692; doi:10.1371/journal.pone.0283219)
Supplement: S1 Table — (XLSX) [file pone.0283219.s001.xlsx]

## Sheet: Sheet1
seqID	coverageFRF	coverageFRR	coverageHALFRXN	coverageTENTHRXN	cladeFRF	cladeFRR	cladeHALFRXN	cladeTENTHRXN
K020346	99.8696	99.7224	99.8228	99.7592	21J (Delta)	21J (Delta)	21J (Delta)	21J (Delta)
K020347	99.8194	99.7291	99.164	99.6923	21J (Delta)	21J (Delta)	21J (Delta)	21J (Delta)
K020348	99.2175	99.6957	98.3212	99.602	21J (Delta)	21J (Delta)	21J (Delta)	21J (Delta)
K020349	99.8963	99.7793	98.97	99.7124	21J (Delta)	21J (Delta)	21J (Delta)	21J (Delta)
K020351	98.6289	99.0804	97.0705	99.2141	21A (Delta)	21A (Delta)	21A (Delta)	21J (Delta)
K020352	98.1373	98.9566	95.8064	98.3012	21J (Delta)	21J (Delta)	21J (Delta)	21J (Delta)
K020353	87.3825	88.6266	85.3393	85.6269	21J (Delta)	21J (Delta)	21J (Delta)	21J (Delta)
K020355	98.1306	98.4818	96.1743	98.2243	21J (Delta)	21J (Delta)	21J (Delta)	21J (Delta)
K020356	99.8696	99.8696	99.164	99.7525	21J (Delta)	21J (Delta)	21J (Delta)	21J (Delta)
K020357	99.8228	99.7057	99.174	99.6455	21J (Delta)	21J (Delta)	21J (Delta)	21J (Delta)
K020358	99.7592	99.7091	99.7057	99.7392	21J (Delta)	21J (Delta)	21J (Delta)	21J (Delta)
K020359	99.8796	99.8796	99.8094	99.8228	20H (Beta, V2)	20H (Beta, V2)	20H (Beta, V2)	20H (Beta, V2)
K020360	98.3681	99.1339	98.9432	98.9733	21J (Delta)	20A	21J (Delta)	20A
K020361	99.806	99.6422	99.0369	99.8027	21J (Delta)	21J (Delta)	21J (Delta)	21J (Delta)
K020362	86.0014	86.2288	81.9483	84.1019	21J (Delta)	21A (Delta)	21J (Delta)	21A (Delta)
K020363	82.7542	85.2456	66.4515	82.2693	21J (Delta)	21J (Delta)	21J (Delta)	21J (Delta)
K020364	99.1472	99.8763	99.1004	99.5452	21J (Delta)	21J (Delta)	21J (Delta)	21J (Delta)
K020365	99.6957	99.7458	99.2208	99.7425	21J (Delta)	21J (Delta)	21J (Delta)	21J (Delta)
K020366	99.9599	99.8228	99.7492	99.9264	21J (Delta)	21J (Delta)	21J (Delta)	21J (Delta)
K020367	99.9264	99.9398	99.8194	99.8094	21J (Delta)	21J (Delta)	21J (Delta)	21J (Delta)
K020368	99.8328	99.8094	99.0737	99.8462	21J (Delta)	21J (Delta)	21J (Delta)	21J (Delta)
K020369	99.087	99.2007	99.1472	99.4683	21J (Delta)	21J (Delta)	21J (Delta)	21J (Delta)
K020370	99.8729	99.8696	99.0804	99.806	21J (Delta)	21J (Delta)	21J (Delta)	21J (Delta)
K020371	99.893	99.806	99.2208	99.8194	21J (Delta)	21J (Delta)	21J (Delta)	21J (Delta)
K020372	99.8696	99.8763	99.1038	99.8094	21J (Delta)	21J (Delta)	21J (Delta)	21J (Delta)
K020373	99.893	99.8763	99.7024	99.7592	21J (Delta)	21J (Delta)	21J (Delta)	21J (Delta)
K020374	99.9666	99.9666	99.2777	99.8495	21I (Delta)	21I (Delta)	21I (Delta)	21I (Delta)
K020375	99.3847	99.6622	99.2175	99.3579	21I (Delta)	21I (Delta)	21I (Delta)	21I (Delta)
K020376	99.8127	99.9064	99.5184	99.7793	21J (Delta)	21J (Delta)	21J (Delta)	21J (Delta)
K020377	99.7425	99.6689	99.2108	99.6054	21J (Delta)	21J (Delta)	21J (Delta)	21J (Delta)
K020378	98.8362	98.9466	98.2243	98.5453	20D	20D	20D	20D
K020379	99.893	99.7525	99.1472	99.7592	21J (Delta)	21J (Delta)	21J (Delta)	21J (Delta)
K020380	99.7927	99.8261	99.0837	99.8094	21J (Delta)	21J (Delta)	21J (Delta)	21J (Delta)
K020381	99.7525	99.7157	99.3345	99.7157	21J (Delta)	21J (Delta)	21J (Delta)	21J (Delta)
K020382	99.8696	99.8629	99.6121	99.8595	21J (Delta)	21J (Delta)	21J (Delta)	21J (Delta)
K020383	99.9264	99.8462	99.7458	99.8094	21J (Delta)	21J (Delta)	21J (Delta)	21J (Delta)
K020384	99.9331	99.8328	99.0536	99.8328	21J (Delta)	21J (Delta)	21J (Delta)	21J (Delta)
K020385	99.7994	99.8094	99.1339	99.8094	21J (Delta)	21J (Delta)	21J (Delta)	21J (Delta)
K020386	99.1974	99.6255	99.1372	96.6023	21J (Delta)	21J (Delta)	21J (Delta)	21J (Delta)
K020387	99.2609	99.8094	99.1673	99.6923	21J (Delta)	21J (Delta)	21J (Delta)	21J (Delta)
K020388	98.4048	99.0469	98.3012	98.9198	21J (Delta)	21J (Delta)	21J (Delta)	21J (Delta)
K020389	99.5419	58.6931	99.5954	99.7592	21J (Delta)	21J (Delta)	21J (Delta)	21J (Delta)
K020390	99.2007	99.2007	98.9031	99.6689	21J (Delta)	21J (Delta)	21J (Delta)	21J (Delta)
K020391	99.2409	99.8094	99.0168	99.7492	21J (Delta)	21J (Delta)	21J (Delta)	21J (Delta)
K020392	99.8127	99.806	99.786	99.806	21J (Delta)	21J (Delta)	21J (Delta)	21J (Delta)
